# Supplementary material for: Validation of SeptiCyte RAPID to Discriminate Sepsis from Non-Infectious Systemic Inflammation
Source: J Clin Med. 2024 Feb 20;13(5):1194. doi: 10.3390/jcm13051194 (PMC10931699; doi:10.3390/jcm13051194)
Supplement: Supplementary file 1 [file jcm-13-01194-s001.zip]

Archive with 1 entries (1 files):
- jcm-2829172-supplementary.pdf
